# Supplementary material for: Role of ethnicity and environment on lifestyle and cardiometabolic profile in the Native American Mapuche population: Protocol for a systematic review and meta-analysis: Erratum
Source: Medicine (Baltimore). 2019 Jan 25;98(4):e14357. doi: 10.1097/MD.0000000000014357 (PMC6358371; doi:10.1097/MD.0000000000014357)
Supplement: Supplemental Digital Content [file medi-98-e14357-s001.xlsx]

## Sheet: Data
Author	YearPublication	YearCollection	ResearchGroup	Funding	StudyDesign	SampleSizeMapuches	SampleSizeEuropeans	CriteriaMapuches	CriteriaEuropeans	Country	LocationMapuches	LocationEuropeans	AreaMapuches	AreaEuropeans	AgeMapuches	AgeEuropeans	SexMapuches	SexEuropeans	AgeMapuches	AgeEuropeans	Ethnicity	EconomicStatusMapuches	EconomicStatusEuropeans	mweight	cweight	mheight	cheight	mbmi	cbmi	mwc	cwc	mwchip	cwchip	mhip	chip	mbodyfat	cbodyfat	mbodylean	cbodylean	mskins	cskins	mfood	cfood	mnutrients	cnutrients	menergy	cenergy	mactivity	cactivity
[truncated: 58 more columns]

## Sheet: Labels
Variables	Labels
Author	Main author of the manuscripts
YearPublication	Year of publication of the manuscripts
YearCollection	Year of data collection
ResearchGroup	Research group that carries out the study
Funding	Funding source
StudyDesign	Methodological design of the study
Sampling	Type of sampling
Matched	Matched study
SampleSizeMapuches	Number of Mapuches in the sample
SampleSizeEuropeans	Number of descendants of Europeans in the sample
CriteriaMapuches	Inclusion criteria for Mapuche participants
CriteriaEuropeans	Inclusion criteria for participants descendants of Europeans
Country	Country in which the study was conducted
LocationMapuches	Location and region of residence of Mapuche subjects
LocationEuropeans	Location and region of residence of descendants of Europeans
AreaMapuches	Area of residence of Mapuche subjects (rural/urban)
AreaEuropeans	Area of residence of descendants of Europeans (rural/urban)
AgeMapuches	Age of Mapuche subjects
AgeEuropeans	Age of descendants of Europeans
SexMapuches	Sex of Mapuche subjects
SexEuropeans	Sex of descendants of Europeans
Ethnicity	Ethnicity of participants
EconomicStatusMapuches	Economic status in Mapuche subjects
EconomicStatusEuropeans	Economic status in descendants of Europeans
weightmethods	Weight measurement method
mweight	Weight in Mapuche subjects
cweight	Weight in descendants of Europeans
heightmethods	Height measurement method
mheight	Height in Mapuche subjects
cheight	Height in descendants of Europeans
mbmi	BMI in Mapuche subjects
cbmi	BMI in descendants of Europeans
wcmethods	Waist circumference measurement method
mwc	Waist circumference in Mapuche subjects
cwc	Waist circumference in descendants of Europeans
mwchip	Hip waist index in Mapuche subjects
cwchip	Hip waist index in descendants of Europeans
hipmethods	Hip circumference measurement method
mhip	Hip circumference in Mapuche subjects
chip	Hip circumference in descendants of Europeans
bodyfatmethods	Method for estimating the percentage of fat body mass
mbodyfat	Percentage of body fat mass in Mapuche subjects
cbodyfat	Percentage of body fat mass in descendants of Europeans
bodyleanmethods	Method for estimating the percentage of lean body mass
mbodylean	Percentage of lean body mass in Mapuche subjects
cbodylean	Percentage of lean body mass in descendants of Europeans
skinmethods	Skin folds measurement method
mskin	Skin folds in Mapuche subjects
cskin	Skin folds in descendants of Europeans
dietmethods	Diet measurement method
mfood	Food consumption of individuals in Mapuche ethnicity
cfood	Food consumption of descendants in Europeans
mnutrients	Nutrient intake in Mapuches subjects
cnutrients	Nutrient intake in descendents of Europeans
menergy	Energy intake in Mapuches subjects
cenergy	Energy intake in descendants of Europeans
activitymethods	Physical activity measurement method
mactivity	Physical activity in Mapuches subjects
cactivity	Physical activity in descendants of Europeans
msmoking	Tobacco habit in Mapuche subjects
csmoking	Tobacco habit in descendants of Europeans
pressuremethods	Blood pressure measurement method
mspressure	Levels of systolic pressure in Mapuche subjects
cspressure	Levels of systolic pressure in descendants of Europeans
mdpressure	Levels of dyastolic pressure in Mapuche subjects
cdpressure	Levels of dyastolic pressure in descendants of Europeans
cholesterolmethods	Cholesterol measurement method
mcholesterol	Concentration of cholesterol in Mapuche subjects
ccholesterol	Concentration of cholesterol in descendants of Europeans
hdlmethods	High density lipoproteins measurement method
mhdl	Concentration of high density lipoproteins in Mapuche subjects
chdl	Concentration of high density lipoproteins in descendants of Europeans
ldlmethods	Low density lipoproteins measurement method
mldl	Concentration of low density lipoproteins in Mapuches subjects
cldl	Concentration of low density lipoproteins in descendants of Europeans
tgmethods	Triglycerides measurement method
mtg	Concentration of triglycerides in Mapuches subjects
ctg	Concentration of triglycerides in descendants of Europeans
glucosemethods	Glucose measurement method
mglucose	Concentration of glucose in Mapuches subjects
cglucose	Concentration of glucose in descendants of Europeans
insulinmethods	Insulin measurement method
minsulin	Concentration of insulin in Mapuches subjects
cinsulin	Concentration of insulin in descendants of Europeans
insulinresistancemethods	Insulin resistance measurement method
minsulinresistance	Levels of insulin resistance in Mapuches subjects
cinsulinresistance	Levels of insulin resistance in descendants of Europeans
hba1cmethods	Glycosylated hemoglobin measurement method
mhba1c	Concentration of glycosylated hemoglobin in Mapuches subjects
chba1c	Concentration of glycosylated hemoglobin in descendants of Europeans
ironmethods	Serum iron measurement method
miron	Concentration of serum iron in Mapuches subjects
ciron	Concentrationof serum iron in descendants of Europeans
ferritinmethods	Ferritin measurement method
mferritin	Concentration of ferritin in Mapuches subjects
cferritin	Concentration of ferritin in descendants of Europeans
hbmethods	Hemoglobin measurement method
mhb	Concentration of hemoglobin in Mapuches subjects
chb	Concentration of hemoglobin in descendants of Europeans
hepcidinmethods	Hepcidin measurement method
mhepcidin	Concentration of hepcidin in Mapuches subjects
chepcidin	Concentration of hepcidin in descendants of Europeans
TIBCmethods	Total iron binding capacity measurement method
mTIBC	Concentration of total iron binding capacity in Mapuches subjects
cTIBC	Concentration of total iron binding capacity in descendants of Europeans
tfmethods	Trasnferrin measurement method
mtf	Concentration of transferrin in Mapuches subjects
ctf	Concentration of transferrin in descendants of Europeans
crpmethods	C-reactive protein measurement method
mcrp	Concentration of C-reactive protein in Mapuches subjects
ccrp	Concentration of C-reactive protein in descendants of Europeans
IL1methods	Interleukin 1 measurement method
mIL1	Concentration of interleukin 1 in Mapuches subjects
cIL1	Concentration of interleukin 1 in descendents of Europeans
IL2methods	Interleukin 2 measurement method
mIL2	Concentration of interleukin 2 in Mapuches subjects
cIL2	Concentration of interleukin 2 in descendents of Europeans
IL6methods	Interleukin 6 measurement method
mIL6	Concentration of interleukin 6 in Mapuches subjects
cIL6	Concentration of interleukin 6 in descendents of Europeans
IL8methods	Interleukin 8 measurement method
mIL8	Concentration of interleukin 8 in Mapuches subjects
cIL8	Concentration of interleukin 8 in descendents of Europeans
IL12methods	Interleukin 12 measurement method
mIL12	Concentration of interleukin 12 in Mapuches subjects
cIL12	Concentration of interleukin 12 in descendents of Europeans
IL18methods	Interleukin 18 measurement method
mIL18	Concentration of interleukin 18 in Mapuches subjects
cIL18	Concentration of interleukin 18 in descendents of Europeans
TNFmethods	Tumor necrosis factor measurement method
mTNF	Concentration of tumor necrosis factor in Mapuches subjects
cTNF	Concentration of tumor necrosis factor in descendents of Europeans
RBP4methods	Retinol binding protein measurement method
mRBP4	Concentration of retinol binding protein in Mapuches subjects
cRBP4	Concentration of retinol binding protein in descendants of Europeans
adiponectinmethods	Adiponectin measurement method
madiponectin	Concentration of adiponectin in Mapuches subjects
cadiponectin	Concentration of adiponectin in descendants of Europeans
leptinmethods	Leptin measurement method
mleptin	Concentration of leptin in Mapuches subjects
cleptin	Concentration of leptin in descendants of Europeans
resistinmethods	Resistin measurement method
mresistin	Concentration of resistin in Mapuches subjects
cresistin	Concentration of resistin in descendants of Europeans
